# Supplementary material for: Effects of Sodium Glucose Co-Transporter 2 Inhibitors on Atrial Fibrillation Recurrences After Catheter Ablation in Atrial Fibrillation Patients: A Systematic Review and Meta-Analysis
Source: J Clin Med. 2025 Nov 11;14(22):8001. doi: 10.3390/jcm14228001 (PMC12653339; doi:10.3390/jcm14228001)
Supplement: Supplementary file 1 [file jcm-14-08001-s001.zip]

Archive with 2 entries (2 files):
- jcm-3931441-supplementary.pdf
- PRISMA_2020_checklist.pdf
